# Supplementary material for: Climate anxiety impairs sustained attention: objective evidence of a cognitive cost
Source: Front Psychol. 2025 Oct 13;16:1624782. doi: 10.3389/fpsyg.2025.1624782 (PMC12557577; doi:10.3389/fpsyg.2025.1624782)
Supplement: Supplementary file 1 [file Data_Sheet_1.XLSX]

## Sheet: Dataset
Subject	Dem_Age	Dem_Gender	Dem_Race	Dem_Race_Recoded	Dem_Ethnicity	Dem_Ethnicity_Recoded	Dem_Education	Dem_Activism	Climate anxiety scale score	Cognitive Impairment sub scale score	Functional Impairment sub scale score	Experience of climate anxiety	PHQ_Anxiety subscale	PHQ_Depression subscale	PHQ4_Total	SART_Aprime	SART_ICV
9320	19	2	4	4	1	1	1	2	1.69231	1.5	2	1.66667	0	0	0	0.8347	0.3797
9325	19	2	5	5	2	2	1	2	1	1	1	1.66667	1	0	1
9341	19	2	6	6	3	3	1	2	1	1	1	1	6	6	12
9390	20	1	2	2	2	2	1	2	1.07692	1.125	1	1	1	0	1
9446	19	2	5	5	2	2	1	2	1.23077	1.25	1.2	1.33333	1	1	2	0.8148	0.2707
9453	18	1	5	5	2	2	1	3	1.92308	2.375	1.2	2.66667	4	4	8	0.773	0.35
9459	21	1	5	5	2	2	1	2	1.69231	2	1.2	2	2	1	3	0.9572	0.3176
9503	18	2	6	6	3	3	3	2	1	1	1	1.66667	2	0	2
9588	19	2	5	5	2	2	1	3	1	1	1	1	6	3	9	0.9667	0.2288
9627	21	2	5	5	1	1	1	2	1	1	1	1	3	3	6	0.8015	0.4373
9640	19	1	2, 5	7	2	2	3	2	1.30769	1.5	1	3.66667	4	2	6	0.9221	0.328
9677	20	2	5	5	2	2	1	2	1	1	1	1.66667	6	3	9	0.8209	0.339
9704	21	2	5	5	2	2	1	2	1	1	1	1	0	2	2	0.6151	0.9396
9790	18	1	2, 5	7	2	2	1	2	1.76923	1.5	2.2	5	2	1	3	0.7395	0.5245
9817	19	2	5	5	3	3	3	2
9818	18	1	5	5	2	2	3	2	1	1	1	1	3	1	4	0.8417	0.2227
9851	20	2	5	5	2	2	3	2	1	1	1	1.66667	2	0	2	0.8203	0.4402
9853	19	2	5	5	2	2	1	2	1.23077	1.125	1.4	1.33333	3	5	8	0.8041	0.3716
9856	20	2	5	5	2	2	3	1	1.46154	1	2.2	1.33333	3	2	5	0.7286	0.6479
9861	18	2	5	5	2	2	1	2	1	1	1	1	0	2	2	0.9326	0.2845
9863	18	1	5	5	2	2	1	2	1.07692	1	1.2	1.33333	1	1	2	0.7231	0.5022
9880	20	2	5	5	2	2	1	2	3	3	3	3.66667	2	2	4	0.5052	0.7212
9892	18	1	5	5	1	1	3	2	1.76923	2	1.4	3.66667	4	2	6	0.7578	0.7308
9893	19	2	2	2	3	3	1	2	2.76923	2.875	2.6	2	3	4	7	0.5929	0.7043
9916	18	1	5	5	2	2	1	2	1	1	1	1	1	0	1	0.8425	0.4391
9920	20	1	5	5	2	2	1	2	1.07692	1.125	1	3.66667	5	5	10	0.8708	0.2078
9921	19	1	2	2	2	2	1	2	1	1	1	2	2	2	4	0.8804	0.3356
9922	18	2	5	5	2	2	1	2	1	1	1	1	0	0	0
9927	18	1	5	5	2	2	1	2	1	1	1	2	2
9937	19	2	5	5	2	2	1	2	1	1	1	1	4	4	8	0.8191	0.4928
9939	20	2	2	2	2	2	1	2	1.07692	1	1.2	1	2	0	2	0.799	0.9019
9942	22	4	5, 6	7	2	2	3	3	1.15385	1.25	1	2	0	0	0
9944	19	2	5	5	1	1	1	2	1	1	1	1	1	0	1	0.9566	0.1531
9946	18	1	5	5	1	1	3	2	2.76923	2.875	2.6	2.66667	6	6	12
9948	19	1	5	5	2	2	3	2	1.69231	1.75	1.6	4	2	1	3	0.9578	0.2784
9950	19	2	5	5	2	2	1	2	1	1	1	1.33333	1	2	3	0.8718	0.3245
9955	19	1	3	3	2	2	1	2	1	1	1	4.33333	2	2	4	0.9299	0.3907
9956	18	2	2	2	2	2	3	2	1.61538	1.625	1.6	2.66667	6	3	9	0.8597	0.3924
9963	19	1	5	5	2	2	3	1	2	2.375	1.4	3	1	1	2
9964	19	1	5	5	1	1	1	2	1	1	1	1.33333	2	1	3
9966	22	2	5	5	2	2	1	3	1.07692	1	1.2	1.33333	0	0	0	0.7681	0.4832
9967	19	2	2	2	3	3	1	2	1	1	1	1	0	0	0	0.824	0.488
9972	19	1	5	5	2	2	3	2	1.38462	1.25	1.6	2.33333	2	3	5	0.5352	1.0824
9978	21	1	5	5	2	2	6	2	1.15385	1	1.4	2.33333	1	0	1	0.7306	0.6043
9980	20	2	5	5	2	2	1	2	1	1	1	1	1	0	1	0.5167	0.9493
9981	18	1	5	5	2	2	1	2	1.07692	1.125	1	2.66667	1	0	1	0.9059	0.3895
9985	18	2	3	3	1	1	6	2	3.15385	2.875	3.6	2.66667	5	3	8	0.625	0.6504
9992	18	2	5	5	2	2	1	2	1	1	1	1	1	0	1	0.8203	0.5066
9996	18	2	3, 5	7	2	2	1	2	1	1	1	1	1	0	1	0.7458	0.5366
9998	18	2	3	3	2	2	3	2	1.07692	1.125	1	1	0	2	2	0.7726	0.7411
10000	20	1	5	5	1	1	1	2	1.15385	1.25	1	1	5	2	7	0.7458	0.5941
10004	18	2	6	6	3	3	3	2	1	1	1	1	2	0	2
10007	23	2	5	5	2	2	3	2	2.53846	2.375	2.8	3.33333	6	4	10	0.6191	0.7099
10012	18	1	5	5	2	2	1	2	1.30769	1.375	1.2	4.66667	6	2	8	0.6814	0.7956
10014	19	2	2, 5	7	2	2	1	3	2.92308	3.25	2.4	3.33333	3	1	4	0.678	0.5946
10018	19	2	3	3	2	2	1	2	1	1	1	1	2	0	2	0.6445	0.8609
10019	19	2	5	5	1	1	1	2	1	1	1	1	2	2	4	0.633	0.7476
10020	21	1	5	5	3	3	1	2	1.61538	1.5	1.8	1.66667	2	2	4	0.8879	0.3072
10022	19	1	3	3	2	2	4	2	1.92308	2	1.8	2	6	1	7	0.7058	0.6433
10023	21	1	5	5	3	3	1	2	1	1	1	1	4	4	8
10040	19	2	5	5	2	2	3	2	2.46154	2.875	1.8	1.66667	4	3	7
10041	18	1	6	6	1	1	3	2	1.53846	1.375	1.8	3.33333	3	2	5	0.8416	0.4878
10043	19	1	5, 6	7	2, 3	4	1	2	1.07692	1.125	1	1.66667	3	2	5
10050	19	1	5	5	2	2	1	2	1	1	1	1	0	0	0	0.7035	0.4914
10052	19	2	5	5	2	2	1	2	1	1	1	2.66667	4	0	4	0.6839	0.4625
10053	19	1	5	5	2	2	1	2	1.23077	1.25	1.2	1.66667	6	6	12	0.8302	0.4529
10054	18	1	3	3	2	2	1	2	1.07692	1.125	1	1	1	0	1	0.7709	0.6884
10056	19	1	5	5	2	2	1	2	1	1	1	1	0	0	0
10062	19	1	5	5	2	2	3	2	1.61538	1.75	1.4	2.33333	0	0	0	0.9213	0.3878
10066	19	1	5	5	2	2	1	2	1	1	1	1.66667	2	2	4	0.6696	0.7932
10068	18	1	5	5	2	2	1	2	1.15385	1.125	1.2	2	4	3	7	0.8045	0.5228
10070	18	1	5	5	3	3	3	2	1	1	1	1.66667	3	1	4	0.6345	0.916
10073	18	1	5	5	2	2	3	2	1	1	1	1	2	0	2	0.7697	0.4658
10080	19	1	5	5	2, 3	4	1	2	1	1	1	1	2	0	2	0.7951	0.2107
10085	18	2	5	5	1	1	1	2	1.38462	1.375	1.4	4	6	3	9
10090	18	2	2, 5	7	2	2	3	2	2.23077	2	2.6	1.33333	3	2	5
10105	20	2	5	5	2	2	1	2	1	1	1	1	2	0	2	0.8388	0.459
10109	18	2	5	5	3	3	1	2	1	1	1	5	1	0	1	0.9059	0.4194
10116	21	2	5	5	2	2	1	2	1	1	1	1	1	0	1	0.6355	0.969
10123	18	1			1	1	1	2	1.61538	1.625	1.6	2	5	1	6	0.8879	0.2013
10124	19	2	5	5	2	2	1	4	2.69231	2.625	2.8	1.66667	0	0	0
10125	19	2	1, 5	7	1	1	1	2	1.07692	1	1.2	1.33333	2	2	4	0.8028	0.4476
10126	19	2	5	5	2	2	3	2	1.23077	1	1.6	1.66667	4	2	6	0.8231	0.5677
10127	19	1	5	5	2	2	3	2	1	1	1	1	1	1	2	0.8724	0.4914
10128	20	2	5	5	2	2	1	1	1.07692	1	1.2	2	3	3	6	0.6024	0.9874
10135	20	2	5	5	3	3	1	2	2.61538	2.75	2.4	2.33333	0	0	0	0.7658	0.7114
10137	21	1	5	5	2	2	3	2	1.61538	1.125	2.4	1	6	4	10
10138	18	1	2	2	2	2	1	2	1	1	1	1	2	3	5
10139	25	2	5	5	1	1	5	3	1.23077	1.125	1.4	1.66667	2	1	3	0.8191	0.6248
10142	18	1	5	5	3	3	1	2	1.07692	1	1.2	1.66667	2	1	3	0.8216	0.2417
10146	19	2	3	3	1, 2, 3	4	3	1	1	1	1	1	1	1	2	0.6022	0.77
10147	20	1	5	5	2	2	1	2	1.23077	1.25	1.2	1.66667	1	0	1	0.8096	0.3688
10150	20	2	5	5	1	1	1	3	1	1	1	2.33333	2	3	5	0.9583	0.2734
10151	20	2	5	5	2	2	1	2	1	1	1	1.33333	1	0	1	0.6804	0.6998
10154	21	2	5	5	2	2	1	2	1.15385	1.125	1.2	1.66667	2	2	4	0.9833	0.1476
10157	21	2	5	5	2	2	1	2	1	1	1	1	0	1	1	0.9572	0.3571
10169	18	1	5	5	1	1	1	2	1	1	1	1	0	0	0
10179	18	2	2, 5	7	2	2	1	2	1	1	1	1.33333	0	0	0	0.851	0.3548
10180	19	1	5	5	1	1	1	2	1.23077	1.25	1.2	1.66667	4	6	10	0.9059	0.2881
10181	20	1	5	5	1	1	1	2	1	1	1	3	2	2	4	0.8287	0.3287
10183	18	1	5	5	1	1	1	2	1	1	1	1	2	0	2	0.8246	0.6612
10190	19	2	5	5	2	2	6	2	1	1	1	1	3	3	6	0.7284	0.9031
10203	19	1	5	5	1	1	1	2	1.61538	1.75	1.4	2.33333	2	0	2	0.8676	0.3348
10208	18	2	5	5	2	2	1	2	1.76923	1.5	2.2	3	2	1	3	0.7408	0.5933
10217	18	2	2	2	3	3	1	2	1	1	1	1	2	0	2	0.8223	0.4561
10220	20	1	5	5	2	2	1	2	1	1	1	1	6	5	11	0.9221	0.2572
10223	18	1	2	2	3	3	1	2	1	1	1	1	4	2	6
10224	18	2	2	2	2	2	1	2	1.23077	1.375	1	3	1	2	3	0.7998	0.351
10225	20	1	3	3	2	2	3	2	1	1	1	3	2	4	6	0.8879	0.3178
10226	20	2	5	5	2	2	1	2			1.4	2	2	0	2	0.7943	0.3466
10229	19	1	2, 5	7	2	2	3	2	1.07692	1.125	1	2	0	0	0	0.8417	0.2341
10237	29	2	3	3	1	1	3	2	1	1	1	1	2	0	2	0.9833	0.1534
10239	19	2	5	5	2	2	1	1	1.15385	1.125	1.2	2.33333	1	2	3	0.7104	0.3446
10243	18	1	5	5	2	2	1	2	1.61538	1.875	1.2	1.66667	4	2	6	0.8734	0.5934
10251	18	1	5	5	1	1	6	2	1	1	1	1.66667	3	0	3	0.6266	0.562
10265	20	2	5	5	2	2	3	2	1.07692	1.125	1	1	3	1	4	0.7833	0.4022
10267	20	2	5	5	1	1	5	2	1	1	1	1	5	1	6	0.9667	0.1817
10269	18	1	5	5	2	2	3	3				1	2	2	4
10270	18	1	5	5	2	2	1	2	1	1	1	1	5	0	5	0.8983	0.3363
10273	19	2	2, 4	7	1	1	3	2	1.23077	1.375	1	1.33333	2	1	3	0.8991	0.2533
10275	21	1	5	5	2	2	1	2	1.46154	1.75	1	1.33333	1	1	2	0.5581	0.7728
10283	20	2	5	5	2	2	1	2	2.15385	2.25	2	1	4	4	8
10284	18	1	5	5	2	2	3	2	2.15385	2.25	2	2	6	2	8	0.7334	0.5236
10286	19	2	5	5	2	2	3	2	1.07692	1	1.2	2	3	0	3	0.7667	0.287
10291	19	1	5	5	1	1	1	2	1	1	1	1	1	2	3	0.8369	0.4143
10292	21	2	2, 5	7	2	2	6	2	1	1	1	1	2	0	2	0.8519	0.5449
10296	21	2	5	5	2	2	3	2	1	1	1	3.66667	4	4	8	0.7754	0.4775
10297	19	2	5	5	2	2	3	2	1.15385	1.25	1	2	3	2	5	0.8448	0.4493
10298	22	2	2	2	2	2	3	2	1	1	1	1	2	2	4	0.5003	0.7699
10301	20	1	5	5	1	1	6	2	1	1	1	1	1	0	1
10304	19	1	2	2	1	1	1	1	1.84615	2	1.6	1	6	1	7	0.647	0.7412
10305	20	1	5	5	2	2	1	2	1.07692	1	1.2	1.33333	5	3	8	0.8451	0.492
10308	19	2	5	5	2	2	1	4	3	3	3	3	2	2	4	0.6588	0.9134
10309	19	1	2	2	2	2	3	2	1	1	1	1	4	1	5	0.826	0.4977
10310	20	1	5	5	2	2	1	2	1.15385	1.125	1.2	3.33333	2	2	4
10311	19	2	5	5	2	2	1	2	1	1	1	3.33333	0	0	0	0.9067	0.2122
10314	18	2	5	5	2	2	1	2	1.07692	1.125	1	1	1	1	2	0.6038	1.1725
10316	20	2	5	5	2	2	3	2	2.46154	2.375	2.6	3.33333	2	0	2
10320	21	1	5	5	1	1	3	2	1	1	1	1	2	2	4	0.836	0.4369
10323	20	1	5	5	2	2	1	2	2.15385	2.125	2.2	3.33333	5	4	9	0.8178	0.3614
10326	20	2	5	5	3	3	1	2	2.38462	2.5	2.2	2	0	0	0	0.5482	0.7682
10335	19	1	5	5	2	2	1	2	1	1	1	1.33333	4	2	6
10336	19	1	5	5	3	3	3	2	1	1	1	2	0	0	0
10340	19	1	5	5	2	2	3	2	1.84615	2.125	1.4	2.66667	5	2	7	0.628	0.8316
10345	19	1	5	5	2	2	3	2	1.23077	1.25	1.2	1	2	3	5	0.8804	0.2537
10346	18	1	5	5	2	2	3	2	1.23077	1.375	1	1.33333	5	1	6	0.5524	0.9377
10347	22	2	2	2	3	3	6	2	1.92308	2	1.8	2.33333	1	2	3	0.8774	0.2631
10352	19	1	4, 5	7	1	1	1	2	1	1	1	2	3	1	4	0.719	0.614
10353	18	2	5	5	1	1	1	2	1	1	1	1	6	3	9
10356	18	1	6	6	2	2	3	2	2.23077	2.375	2	2	4	2	6
10362	18	1	6	6	3	3	1	2	2.38462	2.875	1.6	1.33333	2	2	4	0.6386	0.8171
10363	18	1	5	5	2	2	3	2	1	1	1	2	2	2	4	0.605	0.9347
10369	19	1	5	5	3	3	3	2	1.23077	1.375	1	1.33333	2	4	6	0.8113	0.4194
10378	21	2	5	5	2	2	1	2	1.15385	1.25	1	1	0	0	0	0.6549	1.0507
10382	20	1	5	5	1	1	3	2	1.69231	1.5	2	2	2	1	3	0.8165	0.3095
10386	19	2	2	2	2	2	1	2	1	1	1	1	0	1	1	0.8203	0.5932
10388	20	2	5	5	1	1	1	2	1	1	1	2	2	3	5	0.8276	0.7
10393	19	1	5	5	2	2	3	3	1	1	1	1	2	0	2	0.8764	0.4116
10396	19	2	5	5	2	2	3	2	1.07692	1.125	1	1	1	1	2	0.7408	0.3361
10398	23	1	5	5	1	1	1	2	1.30769	1.375	1.2	1.66667	6	2	8	0.773	0.5735
10401	19	2	3	3	2	2	1	2	1.15385	1	1.4	1	0	0	0	0.7826	0.4128
10403	18	1	5	5	2	2	1	2	1	1	1	1.66667	1	0	1	0.6279	0.8831
10404	20	1	3	3	2	2	3	2	1	1	1	1.33333	2	2	4	0.8327	0.573
10408	19	1	5	5	2	2	1	2	2.15385	2.5	1.6	2.66667	4	2	6
10415	18	2	5	5	2	2	1	2	1.53846	1.75	1.2	1	4	4	8	0.941	0.2564
10416	19	1	3	3	2	2	3	2	1	1	1	1.66667	3	2	5
10418	20	2	5	5	2	2	3	3	1.15385	1.25	1	2.33333	4	4	8	0.8317	0.5254
10426	19	2	5, 6	7	3	3	3	2	1.23077	1.375	1	1	1	1	2	0.8148	0.2422
10429	19	2	5	5	2	2	1	2	1.23077	1.125	1.4	2.66667	3	1	4	0.9578	0.1709
10430	19	1	5	5	2	2	3	3	1.15385	1.125	1.2	1	5	4	9	0.7085	0.7018
10432	24	2	5	5	2	2	1	2	1.69231	2	1.2	3.66667	1	0	1	0.6007	0.7911
10434	19	2	5	5	2	2	1	2	1	1	1	1.33333	1	1	2
10437	19	2	5	5	1	1	3	2
10444	19	3	5	5	2	2	1	2	1.69231	1.375	2.2	3.33333	1	2	3	0.7955	0.4272
10448	22	2	6	6	3	3	1	2	1.15385	1.25	1	1.66667	4	4	8	0.9151	0.3255
10450	19	2	5	5	2	2	1	2	1	1	1	2.33333	6	6	12	0.8889	0.2681
10473	23	2	2	2	2	2	1	2	1.76923	1.625	2	1.66667	1	3	4	0.7088	0.8276
10477	19	2	5	5	3	3	1	2	1	1	1	1.33333	3	1	4	0.8794	0.4598
10487	22	2	5	5	2	2	1	2	2.15385	1.875	2.6	2.66667	2	2	4
10489	20	2	5	5	2	2	1	2	3.15385	3	3.4	2.33333	4	5	9
10490	18	1	2	2	2	2	1	2	1	1	1	3	6	5	11	0.9059	0.2805
10491	19	2	5	5	1	1	3	2	1.23077	1.25	1.2	1.33333	2	2	4	0.7542	0.657

## Sheet: Demographics_Key
Colomn Label	Question	Meaning	Response Values
Dem_Age	"What is your age (in years)?"	Demographic survey age response	Age
Dem_Male_Female	"What is your gender identity?"	Demograpic survey response options	1= "Female" 2 = "Male" 3 = "Other/Not Specified" 4 = "I perfer not to answer this question"
Dem_Race	"What is your race?"	Demograpic survey race options	1 = "American Indian or Alaskan Native" 2 = "Asian" 3 = "Black or African American" 4 = "Native Hawaiian or Pacific Islander" 5 = "White" 6 = "Other/Not Specified" * Participants with multiple responses in one cell selected multiple options on the demographic survey
Dem_Race_Recoded	"What is your race?"	Demograpic survey race options	1 = "American Indian or Alaskan Native" 2 = "Asian" 3 = "Black or African American" 4 = "Native Hawaiian or Pacific Islander" 5 = "White" 6 = "Other/Not Specified" 7 = Multiple selections
Dem_Ethnicity	"What is your ethnicity?"	Demographic survey ethnicity options	1 = "Hispanic or Latino" 2 = "Not Hispanic or Latino" 3 = "Other/Not Specified" * Participants with multiple responses in one cell selected multiple options on the demographic survey
Dem_Ethnicity_Recoded	"What is your ethnicity?"	Demographic survey ethnicity options	1 = "Hispanic or Latino" 2 = "Not Hispanic or Latino" 3 = "Other/Not Specified" 4 = Multiples elections
Dem_Education	"What is the highest level of education you have completed?"	Demographic survey education level options	1 = "High School Graduate" 2 = " GED or Equivalent" 3 = "Some College, No Degree" 4 = Occupational, Technical, or Vocational Degree" 5 = "Associates Degree" 6 = "Bachelor's Degree (BA, AB, BS, BBA)"
Dem_Activism	"Are you currently a member of an organization focused on environmental activism (on or off-campus)?"	Demographic survey activism organization membership response	1 = "Yes" 2 = "No" 3 = "N/A" 4 = "Prefer not to say"
